# Supplementary material for: AbaA Regulates Conidiogenesis in the Ascomycete Fungus Fusarium graminearum
Source: PLoS One. 2013 Sep 10;8(9):e72915. doi: 10.1371/journal.pone.0072915 (PMC3769392; doi:10.1371/journal.pone.0072915)
Supplement: Table S2 — Distribution of AbaA-dependent genes in the pathway. (XLS) [file pone.0072915.s004.xls]

## Sheet: Total
Table S2. Distribution of AbaA-dependent genes in pathway
	6 h after induction of conidiogenesis		12 h after induction of conidiogenesis
Pathway	Positive	Negative	Positive	Negative
Alanine, aspartate and glutamate metabolism (18)a	7b	1	0	0
Amino sugar and nucleotide sugar metabolism (21)	0	0	0	4
Arginine and proline metabolism (21)	0	0	3	1
Cell cycle (53)	0	0	9	0
DNA replication (18)	0	0	7	0
Fatty acid biosynthesis (7)	7	0	0	0
Fructose and mannose metabolism (10)	0	3	0	0
Glutathione metabolism (16)	0	0	3	1
Glycine, serine and threonine metabolism (35)	0	0	2	5
Glycolysis / Gluconeogenesis (34)	11	1	6	1
Glyoxylate and dicarboxylate metabolism (9)	0	0	3	1
Metabolic pathways (19)	4	1	0	0
Inositol phosphate metabolism (13)	3	0	0	0
Pantothenate and CoA biosynthesis (5)	3	0	0	0
Pentose phosphate pathway (15)	0	0	4	0
Purine metabolism (65)	0	0	5	1
Pyruvate metabolism (10)	5	0	3	0
Ribosome (94)	5	0	0	0
Starch and sucrose metabolism (16)	4	1	0	0
Steroid biosynthesis (17)	0	0	3	1
Tryptophan metabolism (14)	0	4	0	0
Vitamin B6 metabolism (6)	3	0	0	0
a Total number of genes invovled in the pathways from whole genome
b AbaA dependent genes were selected 2 fold DEG between wild type and ΔabaA mutant strains
