# Supplementary material for: AbaA Regulates Conidiogenesis in the Ascomycete Fungus Fusarium graminearum
Source: PLoS One. 2013 Sep 10;8(9):e72915. doi: 10.1371/journal.pone.0072915 (PMC3769392; doi:10.1371/journal.pone.0072915)
Supplement: Table S3 — RNA sequencing-based expression patterns of core genes involved in conidiogenesis in the Δ abaA mutant strain. (XLS) [file pone.0072915.s005.xls]

## Sheet: Sheet1
Table S3. RNA sequencing-based expression patterns of core genes involved in conidiogenesis in the ΔabaA mutant strain
Gene Name	A. nidulans Locus No.	F. graminearum Locus No. (Identity)1	Log2(Wt/abaA-)_6 h2	Log2(Wt/abaA-)_12 h3	Number of AbaA-binding motifs4
fluG	ANID_04819.1	FGSG_10043 (40%)	-1.06854	0.182178	1
flbB	ANID_07542.1	FGSG_01313 (33%)	0.0530879	1.21589	1
flbC	ANID_02421.1	FGSG_16768 (32%)	1.14453	0.664195	0
flbD	ANID_00279.1	FGSG_01915 (35%)	-0.102387	1.47662	0
flbE	ANID_00721.1	FGSG_09567 (8%)	0.775522	1.46124	1
abaA	ANID_00422.1	FGSG_15794 (20%)	(-2.38)5	(-0.31)	3
wetA	ANID_01937.1	FGSG_17727 (24%)	0.169459	4.13124	2
1 Identity of amino acid sequences between A. nidulans and F. graminearum
2 Fold ratio of gene expression between the wild-type strain and the ΔabaA mutant 6 h after induction of condiogenesis
3 Fold ratio of gene expression between the wild-type strain and the ΔabaA mutant 12 h after induction of condiogenesis
4 A. nidulans AbaA-binding motif (CATTCY) within the promoter regions (from -1 to -500 bp) of F. graminearum genes
5 Expression of AbaA was observed because partial leftover sequences after deletion were highly expressed
