# Supplementary material for: AbaA Regulates Conidiogenesis in the Ascomycete Fungus Fusarium graminearum
Source: PLoS One. 2013 Sep 10;8(9):e72915. doi: 10.1371/journal.pone.0072915 (PMC3769392; doi:10.1371/journal.pone.0072915)
Supplement: Table S4 — Differentially expressed AbaA-dependent genes (>4-fold). (XLS) [file pone.0072915.s006.xls]

## Sheet: 2 fold
Table S12 Differential expressed genes (2 fold) in a AbaA-dependent manner both 6h and 12h after conidiation
Locus	abaA_motif_count	MIPS annotation	InterPro	Log2(WT_6h/abaA_6h)	Log2(WT_12h/abaA_12h)
FGSG_02961	1	hypothetical protein	No Interproscan matched	2.41243	6.82573
FGSG_03884	1	related to cornifin B	Carbohydrate-binding WSC, subgroup / Carbohydrate-binding WSC	2.17295	6.42314
FGSG_15026	1	conserved hypothetical protein	No Interproscan matched	3.51403	6.30273
FGSG_00017	1	related to CPS1 - Gly-X carboxypeptidase YSCS precursor	Peptidase M20, carboxypeptidase S / Peptidase M20, dimerisation	1.16529	5.91272
FGSG_11477	1	conserved hypothetical protein	No Interproscan matched	2.10647	5.87032
FGSG_10687	1	conserved hypothetical protein	No Interproscan matched	1.68942	5.74588
FGSG_04563	1	conserved hypothetical protein	unintegrated	1.38027	5.71351
FGSG_07871	1	conserved hypothetical protein	Carbohydrate-binding WSC	1.22268	5.52276
FGSG_16537	2	hypothetical protein	NAD(P)-binding domain / unintegrated	2.54231	5.50638
FGSG_08534	2	related to beta-1,3-glucan binding protein	Concanavalin A-like lectin/glucanase	1.82143	5.27896
FGSG_03109	1	related to plant PR-1 class of pathogen related proteins	CAP domain / Allergen V5/Tpx-1-related	2.25495	5.22649
FGSG_00347	2	conserved hypothetical protein	No Interproscan matched	1.72868	5.17755
FGSG_02686	1	related to ribonucleases	Ribonuclease T2, active site / Ribonuclease T2 / unintegrated	1.35796	5.17755
FGSG_03338	1	conserved hypothetical protein	No Interproscan matched	2.73045	4.77129
FGSG_15931	1	hypothetical protein	No Interproscan matched	2.29525	4.56741
FGSG_01747	2	hypothetical protein	No Interproscan matched	3.6017	3.97397
FGSG_02173	1	related to covalently-linked cell wall protein	unintegrated	2.22745	3.89457
FGSG_05146	2	conserved hypothetical protein	No Interproscan matched	1.42973	3.03338
FGSG_07688	2	conserved hypothetical protein	No Interproscan matched	1.25506	2.89129
FGSG_04953	1	probable beta-glucosidase precursor	Glycoside hydrolase, family 3	3.57735	2.82336
FGSG_03882	2	probable ABC1 transport protein	ATPase, AAA+ type, core / ABC-2 type transporter	2.27036	2.60906
FGSG_11150	2	probable maltose permease (MalP)	Major facilitator superfamily, general substrate transporter / Sugar/inositol transporter	2.02207	2.4448
FGSG_03463	1	conserved hypothetical protein	Dimeric alpha-beta barrel	1.98815	2.27113
FGSG_17634	2	conserved hypothetical protein	PAS-associated, C-terminal / unintegrated	1.77067	2.09902
FGSG_08923	1	conserved hypothetical protein	Methyltransferase type 11 / unintegrated	1.44979	2.05475
FGSG_04245	1	related to Ca2+-transporting ATPase	ATPase, P-type, ATPase-associated domain	2.27176	1.99337
FGSG_05048	1	related to dihydrodipicolinate synthase	Dihydrodipicolinate synthetase / Aldolase-type TIM barrel / unintegrated	1.69898	1.96848
FGSG_16988	1	related to protein kinase Gin4p	Serine/threonine-protein kinase-like domain	1.25797	1.93953
FGSG_05342	1	conserved hypothetical protein	No Interproscan matched	1.074	1.73552
FGSG_11900	1	conserved hypothetical protein	No Interproscan matched	4.31817	1.72567
FGSG_15935	1	hypothetical protein	Uncharacterised conserved protein UCP019307, cupin domain-containing / Cupin 2, conserved barrel / Cupin, RmlC-type / RmlC-like jelly roll fold	1.39475	1.65389
FGSG_00987	3	conserved hypothetical protein	No Interproscan matched	1.06936	1.46755
FGSG_09140	1	related to amidase	Amidase, conserved site / Amidase / unintegrated	1.03796	1.45406
FGSG_04908	1	conserved hypothetical protein	Pal1 cell morphology	1.83936	1.44372
FGSG_02488	1	related to dis1-suppressing protein kinase dsk1	Serine/threonine-protein kinase-like domain / Protein kinase, ATP binding site / Protein kinase, catalytic domain / Serine/threonine-protein kinase domain / Protein kinase-like domain / unintegrated	2.0507	1.3416
FGSG_04233	1	conserved hypothetical protein	Glycosyl transferase, group 1 / unintegrated	2.20944	1.30789
FGSG_00840	1	probable carnitine acetyl transferase FacC	Acyltransferase ChoActase/COT/CPT / unintegrated	3.42485	1.29999
FGSG_12109	2	conserved hypothetical protein	Uncharacterised protein family Cys-rich / unintegrated	1.00152	1.2731
FGSG_02273	3	probable aldehyde dehydrogenase	Aldehyde/histidinol dehydrogenase / Aldehyde dehydrogenase, conserved site / Aldehyde dehydrogenase domain / Aldehyde dehydrogenase, C-terminal / Aldehyde dehydrogenase, N-terminal / unintegrated	1.17933	1.2646
FGSG_17666	1	related to beta-1,3-glucanase	No Interproscan matched	2.04961	1.18151
FGSG_03430	1	related to D-arabinitol 2-dehydrogenase	NAD(P)-binding domain / Short-chain dehydrogenase/reductase SDR / Short-chain dehydrogenase/reductase, conserved site / Glucose/ribitol dehydrogenase / unintegrated	2.33499	1.15288
FGSG_13632	1	hypothetical protein	No Interproscan matched	1.35734	1.12229
FGSG_09270	1	conserved hypothetical protein	unintegrated	1.02848	1.11869
FGSG_01857	1	probable NADPH-dependent beta-ketoacyl reductase (rhlG)	NAD(P)-binding domain / Short-chain dehydrogenase/reductase SDR / Short-chain dehydrogenase/reductase, conserved site / Glucose/ribitol dehydrogenase / unintegrated	1.33687	1.09799
FGSG_00330	2	probable acetyl-CoA synthetase	Acetate-CoA ligase / AMP-dependent synthetase/ligase / AMP-binding, conserved site / unintegrated	3.81691	1.0976
FGSG_03311	1	related to E.coli D-mannonate oxidoreductase	NAD(P)-binding domain / Mannitol dehydrogenase, C-terminal / Mannitol dehydrogenase, N-terminal / Mannitol dehydrogenase / 6-phosphogluconate dehydrogenase, C-terminal-like / Dehydrogenase, multihelical / unintegrated	-1.23522	-1.04911
FGSG_09570	1	conserved hypothetical protein	No Interproscan matched	-1.178	-1.09952
FGSG_15918	1	related to 3-hydroxyacyl-CoA dehydrogenase	NAD(P)-binding domain / 3-hydroxyacyl-CoA dehydrogenase, NAD binding / 3-hydroxyacyl-CoA dehydrogenase, C-terminal / 6-phosphogluconate dehydrogenase, C-terminal-like / Dehydrogenase, multihelical / unintegrated	-2.69891	-1.14053
FGSG_01499	1	related to glucose-6-phosphate/phosphate translocator	Domain of unknown function DUF250 / unintegrated	-1.49812	-1.14927
FGSG_03047	1	conserved hypothetical protein	No Interproscan matched	-2.30734	-1.18061
FGSG_04232	1	probable UDP-glucose 6-dehydrogenase	UDP-glucose/GDP-mannose dehydrogenase, N-terminal / NAD(P)-binding domain / Cytochrome c1, transmembrane anchor, C-terminal / Nucleotide sugar dehydrogenase / UDP-glucose/GDP-mannose dehydrogenase, C-terminal / UDP-glucose/GDP-mannose dehydrogenase, dimerisation / 6-phosphogluconate dehydrogenase, C-terminal-like / unintegrated	-1.02194	-1.1817
FGSG_03824	1	conserved hypothetical protein	Aromatic-ring hydroxylase-like / Monooxygenase, FAD-binding / unintegrated	-1.76838	-1.19332
FGSG_09053	1	probable GAP1 - General amino acid permease	Amino acid permease domain / Amino acid permease, conserved site / Amino acid/polyamine transporter I / unintegrated	-1.79688	-1.34678
FGSG_11098	1	related to beta-1,3-glucan binding protein	Concanavalin A-like lectin/glucanase / Glycoside hydrolase, family 16 / Concanavalin A-like lectin/glucanase, subgroup / unintegrated	-2.11873	-1.37408
FGSG_09836	1	conserved hypothetical protein	No Interproscan matched	-1.20437	-1.39129
FGSG_09599	3	related to sorbitol dehydrogenase	NAD(P)-binding domain / GroES-like / Polyketide synthase, enoylreductase / Alcohol dehydrogenase GroES-like dehydrogenase superfamily, zinc-containing / unintegrated	-1.29579	-1.41085
FGSG_01576	2	related to zinc finger protein odd-paired-like (opl)	Zinc finger, C2H2-type/integrase, DNA-binding / Zinc finger, C2H2-like / Zinc finger, C2H2-type / unintegrated	-1.79566	-1.45249
FGSG_09763	1	conserved hypothetical protein	No Interproscan matched	-3.05023	-1.5245
FGSG_15661	1	conserved hypothetical protein	No Interproscan matched	-3.75115	-1.53129
FGSG_00404	1	conserved hypothetical protein	Transcription factor, fungi / Zn(2)-C6 fungal-type DNA-binding domain / unintegrated	-3.36947	-1.60861
FGSG_04943	2	probable amino acid permease NAAP1	Amino acid permease domain / Amino acid permease, conserved site / Amino acid/polyamine transporter I / unintegrated	-1.48436	-1.64566
FGSG_16753	1	hypothetical protein	No Interproscan matched	-1.48482	-1.64585
FGSG_04805	2	conserved hypothetical protein	No Interproscan matched	-2.71015	-1.65876
FGSG_05071	2	conserved hypothetical protein	No Interproscan matched	-3.15914	-1.75452
FGSG_13146	1	related to SRP40 - suppressor of mutant AC40 of RNA polymerase I and III	Basic-leucine zipper (bZIP) transcription factor / unintegrated	-3.68374	-1.78093
FGSG_12644	1	conserved hypothetical protein	No Interproscan matched	-1.02693	-1.84004
FGSG_04471	3	conserved hypothetical protein	Cerato-platanin	-1.34061	-1.9119
FGSG_01379	1	conserved hypothetical protein	No Interproscan matched	-1.72839	-2.02212
FGSG_17137	2	hypothetical protein	Galactosyl transferase	-2.62652	-2.19994
FGSG_08265	1	related to SPR1 - exo-1,3-beta-glucanase precursor	Glycoside hydrolase, subgroup, catalytic core / Glycoside hydrolase, family 5 / Glycoside hydrolase, superfamily	-1.67244	-2.25687
FGSG_17136	1	hypothetical protein	unintegrated	-2.31918	-2.37016
FGSG_13153	2	conserved hypothetical protein	Amino acid adenylation / AMP-dependent synthetase/ligase / AMP-binding, conserved site / unintegrated	-2.08379	-2.41536
FGSG_11830	1	hypothetical protein	No Interproscan matched	-1.0257	-2.42888
FGSG_07578	1	related to pentafunctional arom polypeptide	unintegrated	-7.15117	-2.45174
FGSG_15560	1	conserved hypothetical protein	unintegrated	-3.7176	-2.55734
FGSG_10554	1	conserved hypothetical protein	No Interproscan matched	-1.25963	-2.61324
FGSG_15828	1	probable endochitinase	Chitinase II / Glycoside hydrolase, family 18, catalytic domain	-3.96552	-2.62163
FGSG_06554	1	probable catalase-1	Catalase / Catalase, N-terminal / Catalase-related immune responsive / Catalase-related subgroup / ThiJ/PfpI / Catalase-like domain, haem-dependent / unintegrated	-4.37662	-2.67612
FGSG_16400	1	related to NAD(P)H-dependent oxidoreductase	NAD(P)-binding domain / Short-chain dehydrogenase/reductase SDR / Short-chain dehydrogenase/reductase, conserved site / Glucose/ribitol dehydrogenase / unintegrated	-4.46559	-2.89446
FGSG_07630	1	conserved hypothetical protein	No Interproscan matched	-2.5026	-3.48239
FGSG_02255	1	conserved hypothetical protein	unintegrated	-2.54476	-3.64616
FGSG_09345	1	conserved hypothetical protein	No Interproscan matched	-1.84804	-3.64784
FGSG_10237	1	related to Bud10 protein	Dystroglycan-type cadherin-like	-3.76097	-3.65008
FGSG_04014	1	related to endo-1,3-beta-glucanase	Concanavalin A-like lectin/glucanase / Glycoside hydrolase, family 16 / Concanavalin A-like lectin/glucanase, subgroup / unintegrated	-4.181	-4.2871
FGSG_16777	2	hypothetical protein	Homeobox, conserved site / Homeodomain-like	-1.78334	-4.66912
FGSG_05354	1	conserved hypothetical protein	No Interproscan matched	-3.19443	-4.96875
FGSG_02217	1	related to srpA precursor	Catalase, N-terminal / Catalase-related subgroup / Catalase-like domain, haem-dependent	-1.04878	-5.05658
FGSG_17549	1	hypothetical protein	Patatin/Phospholipase A2-related / Acyl transferase	-2.56525	-5.29367
FGSG_02216	1	related to lipoxygenase 1	Lipoxygenase / Lipoxygenase, C-terminal / unintegrated	-1.77849	-5.80046
FGSG_16873	2	hypothetical protein	Terpene synthase, metal-binding domain / Terpenoid synthase	-2.18398	-6.17649
FGSG_07435	1	conserved hypothetical protein	Apple-like	-3.86424	-6.4639

## Sheet: 4 fold
Table S4. Differential expressed genes (4-fold) with an AbaA-dependent manner
Locus	abaA_motif_count	MIPS annotation	InterPro	Log2(WT_6h/abaA_6h)	Log2(WT_12h/abaA_12h)
FGSG_02961	1	hypothetical protein	No Interproscan matched	2.41243	6.82573
FGSG_03884	1	related to cornifin B	Carbohydrate-binding WSC	2.17295	6.42314
FGSG_15026	1	conserved hypothetical protein	No Interproscan matched	3.51403	6.30273
FGSG_11477	1	conserved hypothetical protein	No Interproscan matched	2.10647	5.87032
FGSG_16537	2	hypothetical protein	NAD(P)-binding domain / unintegrated	2.54231	5.50638
FGSG_03109	1	related to plant PR-1 class of pathogen related proteins	CAP domain / Allergen V5/Tpx-1-related	2.25495	5.22649
FGSG_03338	1	conserved hypothetical protein	No Interproscan matched	2.73045	4.77129
FGSG_15931	1	hypothetical protein	No Interproscan matched	2.29525	4.56741
FGSG_01747	2	hypothetical protein	No Interproscan matched	3.6017	3.97397
FGSG_02173	1	related to covalently-linked cell wall protein	unintegrated	2.22745	3.89457
FGSG_04953	1	probable beta-glucosidase precursor	Glycoside hydrolase, family 3	3.57735	2.82336
FGSG_03882	2	probable ABC1 transport protein	ATPase, AAA+ type, core / ABC-2 type transporter / CDR ABC transporter / ABC transporter, conserved site / ABC transporter-like / unintegrated	2.27036	2.60906
FGSG_11150	2	probable maltose permease (MalP)	Major facilitator superfamily, general substrate transporter / Sugar/inositol transporter / General substrate transporter / Major facilitator superfamily / unintegrated	2.02207	2.4448
FGSG_17137	2	hypothetical protein	Galactosyl transferase	-2.62652	-2.19994
FGSG_17136	1	hypothetical protein	unintegrated	-2.31918	-2.37016
FGSG_13153	2	hypothetical protein	Amino acid adenylation / AMP-dependent synthetase/ligase / AMP-binding, conserved site / unintegrated	-2.08379	-2.41536
FGSG_07578	1	related to pentafunctional arom polypeptide	unintegrated	-7.15117	-2.45174
FGSG_15560	1	conserved hypothetical protein	unintegrated	-3.7176	-2.55734
FGSG_15828	1	probable endochitinase	Chitinase II / Glycoside hydrolase, family 18, catalytic domain	-3.96552	-2.62163
FGSG_06554	1	probable catalase-1	Catalase/ Catalase-related immune responsive / / ThiJ/PfpI	-4.37662	-2.67612
FGSG_16400	1	related to NAD(P)H-dependent oxidoreductase	NAD(P)-binding domain / Short-chain dehydrogenase/reductase SDR / Short-chain dehydrogenase/reductase, conserved site / Glucose/ribitol dehydrogenase / unintegrated	-4.46559	-2.89446
FGSG_07630	1	conserved hypothetical protein	No Interproscan matched	-2.5026	-3.48239
FGSG_02255	1	conserved hypothetical protein	unintegrated	-2.54476	-3.64616
FGSG_10237	1	related to Bud10 protein	Dystroglycan-type cadherin-like	-3.76097	-3.65008
FGSG_04014	1	related to endo-1,3-beta-glucanase	Concanavalin A-like lectin/glucanase	-4.181	-4.2871
FGSG_05354	1	conserved hypothetical protein	No Interproscan matched	-3.19443	-4.96875
FGSG_17549	1	hypothetical protein	Patatin/Phospholipase A2-related / Acyl transferase/	-2.56525	-5.29367
FGSG_16873	2	hypothetical protein	Terpene synthase, metal-binding domain / Terpenoid synthase	-2.18398	-6.17649
FGSG_07435	1	conserved hypothetical protein	Apple-like	-3.86424	-6.4639
