# Supplementary material for: AbaA Regulates Conidiogenesis in the Ascomycete Fungus Fusarium graminearum
Source: PLoS One. 2013 Sep 10;8(9):e72915. doi: 10.1371/journal.pone.0072915 (PMC3769392; doi:10.1371/journal.pone.0072915)
Supplement: Table S5 — Expression patterns of genes involved in cell cycle pathways. (XLS) [file pone.0072915.s007.xls]

## Sheet: Sheet1
Table S5. Expression patterns of genes involved in cell cycle pathways
Locus	Pathway	Log2(WT_6h/abaA_6h)	Log2(WT_12h/abaA_12h)
FGSG_07420	Cell cycle	0.38255	2.1022
FGSG_06311	Cell cycle	0.670544	2.0601
FGSG_00660	Cell cycle	-0.100065	1.63852
FGSG_04910	Cell cycle	0.119856	1.47127
FGSG_06122	Cell cycle	0.234102	1.33367
FGSG_00565	Cell cycle	0.0840832	1.3204
FGSG_02639	Cell cycle	0.0381476	1.22738
FGSG_01506	Cell cycle	-0.131511	1.18037
FGSG_06231	Cell cycle	0.0640238	1.13823
FGSG_01030	Cell cycle	0.093307	0.955491
FGSG_01467	Cell cycle	0.178733	0.922266
FGSG_00543	Cell cycle	-0.306101	0.910185
FGSG_01291	Cell cycle	-0.114888	0.845666
FGSG_05492	Cell cycle	0.0313909	0.80949
FGSG_04944	Cell cycle	0.60558	0.672827
FGSG_01347	Cell cycle	0.0335888	0.663424
FGSG_06092	Cell cycle	0.501998	0.662184
FGSG_01910	Cell cycle	0.580523	0.603273
FGSG_06219	Cell cycle	-0.124135	0.602087
FGSG_09592	Cell cycle	-0.110504	0.581963
FGSG_07951	Cell cycle	0.0981203	0.570629
FGSG_01336	Cell cycle	0.0579211	0.518828
FGSG_00301	Cell cycle	-0.205786	0.502338
FGSG_07139	Cell cycle	-0.00454461	0.479914
FGSG_06781	Cell cycle	-0.105901	0.456271
FGSG_02510	Cell cycle	-0.139326	0.39903
FGSG_05437	Cell cycle	-0.184036	0.388714
FGSG_09310	Cell cycle	0.180966	0.37456
FGSG_00970	Cell cycle	0.255323	0.372116
FGSG_07855	Cell cycle	0.189062	0.366972
FGSG_00509	Cell cycle	0.307515	0.355952
FGSG_10815	Cell cycle	0.0397016	0.286911
FGSG_06754	Cell cycle	0.273641	0.280357
FGSG_01046	Cell cycle	-0.130039	0.243492
FGSG_06074	Cell cycle	0.00312343	0.223929
FGSG_05105	Cell cycle	0.264124	0.212357
FGSG_07854	Cell cycle	0.216664	0.204018
FGSG_01137	Cell cycle	0.0768603	0.130253
FGSG_07115	Cell cycle	0.390546	0.113274
FGSG_07121	Cell cycle	-0.069599	0.0923141
FGSG_01212	Cell cycle	0.233449	0.0842523
FGSG_02095	Cell cycle	-0.212195	0.041951
FGSG_01065	Cell cycle	-0.639168	0.00756588
FGSG_09772	Cell cycle	0.260199	-0.0182911
FGSG_05455	Cell cycle	-0.00821093	-0.0252483
FGSG_06922	Cell cycle	0.00950668	-0.0556674
FGSG_00281	Cell cycle	-0.852695	-0.148659
FGSG_01544	Cell cycle	0.789764	-0.172447
FGSG_10944	Cell cycle	0.260565	-0.194325
FGSG_08887	Cell cycle	-0.0215222	-0.203085
FGSG_09616	Cell cycle	0.0551529	-0.251962
FGSG_02237	Cell cycle	0.0359806	-0.34061
FGSG_08468	Cell cycle	-0.415718	-0.365889
